# Supplementary material for: Preparation of Hydrophobic Cryogel Containing Hydroxyoxime Extractant and Its Extraction Properties of Cu(Ⅱ)
Source: Gels. 2023 Dec 21;10(1):9. doi: 10.3390/gels10010009 (PMC10815328; doi:10.3390/gels10010009)
Supplement: Supplementary file 1 [file gels-10-00009-s001.zip]

Archive with 1 entries (1 files):
- gels-2764338-supplementary.pdf
